# Supplementary material for: Case report: atypical Silver-Russell syndrome patient with hand dystonia: the valuable support of the consensus statement to the wide syndromic spectrum
Source: Front Genet. 2023 Jul 17;14:1198821. doi: 10.3389/fgene.2023.1198821 (PMC10387531; doi:10.3389/fgene.2023.1198821)
Supplement: Supplementary file 2 [file DataSheet2.xlsx]

## Sheet: Sheet 1
Supplementary Table 4. Summary of the clinical features of VPS16 reported patients with dystonia.
	This study	Steel et al. 2020	Li XY et al. 2021	Ostrozovicova et al. 2021	Pott et al. 2021	Pott et al. 2021	Li L-X,et al. 2021	Gu et al. 2021	Park et al. 2022	Petry-Schmelzer et al. 2022	Cai et al. 2016
Variants identified (type)	1 (missense)	14 (LoFs)	2 (1 LoF, 1 missense)	2 (LoF)	1 (LoF)	1 (missense)	1 (LoF)	1 (missense)	4 (LoFs)	1 (LoF)	1 (missense)
Inheritance	AD (het)	AD (het)	AD (het)	AD (het)	AD (het)	AD (het)	AD (het)	AD (het)	AD (het)	AD (het)	AR (hom)
De novo	-	1	-	-	X	X	-	X	-	-
From symptomatic parent	-	4	-	-	-	-	-	-	-	-
From asymptomatic parent	X	4	1	-	-	-	X	-	-	-
N/A	-	5	1	2#	-	-	-	-	4#	X
	Dystonia clinical characteristics
Patients clinically evaluated	1	19	2	2	1	1	1	1	4	1	5
Age at onset (y)
0-12 years	-	9	1	-	-	X	X	X	1		2
13-20 years	X	8	-	1	X	-	-	-	1		3
≥ 21 years	-	2	1	1	-	-	-	-	2	1	-
First symptom
Writer’s cramp and/or upper limb dystonia	X (i)	6 (3 i)	-	-	X (i)	-	X (i)	X	4 (i)	X (i)	-
Cervical dystonia	-	3	2	-	-	-	-	-	-	-	5
Oromandibular dystonia	-	3	-	-	-	-	-	-	-	-	-
Speech involvement	-	1	-	-	-	-	-	-	-	-	-
Lower limb dystonia	-	2	-	-	-	X	-	-	-	-	-
Combined 2 or more above previous symptoms	-	4	-	2	-	-	-	-	-	-	-
Diagnosis
At onset	Writer’s cramp	15 Fo|3 Se|1 Mf	2 Fo	2 Se	Fo	Fo	Fo	Fo	4 Fo	Fo	5 Fo
Current	Writer’s cramp	1 Fo|2 Se|3 Mf|13 Ge	1 Se|1 Mf	2 Ge	Ge	Ge	Ge	Ge	2 Se|1 Mf|1 Ge	Se	1 Fo|4 Ge
Other movement disorders (myoclonus, spasticity, parkinsonism)	-	1	-	-	X	-	-	X	2	-	-
Neuropsychiatric symptoms (intellectual disability, epilepsy, depression, anxiety, behavioral disorders)	X	7	-	4	-	-	-	-	1	X	-
Abbreviations:
AD = autosomal dominant
AR = autosomal recessive
het = heterozygous
hom = homozygous
LoFs = loss-of-functions
i = Isolated writer’s cramp
Fo = focal dystonia
Se = segmental dystonia
Mf = multifocal dystonia
Ge = generalized dystonia
# Suspected inheritance
